# Supplementary material for: Small Oligonucleotides Detection in Three-Dimensional Polymer Network of DNA-PEG Hydrogels
Source: Gels. 2021 Jul 12;7(3):90. doi: 10.3390/gels7030090 (PMC8293047; doi:10.3390/gels7030090)
Supplement: Supplementary file 1 [file gels-07-00090-s001.zip]

Archive with 1 entries (1 files):
- gels-1264671-supplementary.pdf
